# Supplementary material for: Circulating microRNAs Showed Specific Responses according to Metabolic Syndrome Components and Sex of Adults from a Population-Based Study
Source: Metabolites. 2022 Dec 20;13(1):2. doi: 10.3390/metabo13010002 (PMC9861536; doi:10.3390/metabo13010002)
Supplement: Supplementary file 1 [file metabolites-13-00002-s001.zip]

Archive with 2 entries (2 files):
- Figure S1_Sample selection.jpg
- Table S1_Levels of 21 miRNAs in plasma of the adults from a population-based study grouped by Body Mass Index.pdf
